# Supplementary material for: Influence of accuracy, repeatability and detection probability in the reliability of species-specific eDNA based approaches
Source: Sci Rep. 2019 Jan 24;9:580. doi: 10.1038/s41598-018-37001-y (PMC6345946; doi:10.1038/s41598-018-37001-y)
Supplement: Supplementary file 2 — Supplementary dataset [file 41598_2018_37001_MOESM2_ESM.csv]

method	treatment	mesocom number	replicate number	technical replicate number	tc	mussels
COI	calibration		1	1	31,36403084
COI	calibration		1	2	29,53413773
COI	calibration		1	3	30,89639282
COI	calibration		1	4	31,60878944
COI	calibration		1	5	30,7255249
COI	calibration		1	6	28,99749756
COI	calibration		1	7	30,89564896
COI	calibration		1	8	30,98145866
COI	calibration		1	9	31,09322166
COI	calibration		1	10	30,8062458
COI	calibration		2	1	34,54411697
COI	calibration		2	2	34,69466019
COI	calibration		2	3	35,33213043
COI	calibration		2	4	34,48563766
COI	calibration		2	5	34,32865143
COI	calibration		2	6	34,75690842
COI	calibration		2	7
COI	calibration		2	8	34,42750931
COI	calibration		2	9	35,31428528
COI	calibration		2	10	34,60340118
COI	calibration		3	1	36,70304871
COI	calibration		3	2	37,31243134
COI	calibration		3	3	37,35661316
COI	calibration		3	4
COI	calibration		3	5	37,53234863
COI	calibration		3	6	38,19246674
COI	calibration		3	7	34,28491211
COI	calibration		3	8	36,61721039
COI	calibration		3	9	38,69338608
COI	calibration		3	10	38,18718338
COI	calibration		4	1
COI	calibration		4	2
COI	calibration		4	3	38,44080734
COI	calibration		4	4
COI	calibration		4	5	44,54123306
COI	calibration		4	6
COI	calibration		4	7
COI	calibration		4	8	37,61754608
COI	calibration		4	9
COI	calibration		4	10
COI	calibration		5	1
COI	calibration		5	2
COI	calibration		5	3
COI	calibration		5	4
COI	calibration		5	5
COI	calibration		5	6
COI	calibration		5	7
COI	calibration		5	8
COI	calibration		5	9
COI	calibration		5	10
COI	calibration		6	1
COI	calibration		6	2
COI	calibration		6	3
COI	calibration		6	4
COI	calibration		6	5
COI	calibration		6	6
COI	calibration		6	7
COI	calibration		6	8
COI	calibration		6	9
COI	calibration		6	10
COI	calibration		7	1
COI	calibration		7	2
COI	calibration		7	3
COI	calibration		7	4
COI	calibration		7	5
COI	calibration		7	6
COI	calibration		7	7
COI	calibration		7	8
COI	calibration		7	9
COI	calibration		7	10
COI	calibration		8	1
COI	calibration		8	2
COI	calibration		8	3
COI	calibration		8	4
COI	calibration		8	5
COI	calibration		8	6
COI	calibration		8	7
COI	calibration		8	8
COI	calibration		8	9
COI	calibration		8	10
16S	calibration		1	1	34,74951553
16S	calibration		1	2	34,18581772
16S	calibration		1	3	34,29072571
16S	calibration		1	4	33,93463898
16S	calibration		1	5	33,13236618
16S	calibration		1	6	33,86467743
16S	calibration		1	7	33,49141312
16S	calibration		1	8	33,37714005
16S	calibration		1	9	33,59665298
16S	calibration		1	10	33,79883575
16S	calibration		2	1	39,01514816
16S	calibration		2	2	38,63447952
16S	calibration		2	3	38,6413765
16S	calibration		2	4	37,4931221
16S	calibration		2	5	39,01982117
16S	calibration		2	6	37,7371788
16S	calibration		2	7	39,06497192
16S	calibration		2	8	38,9270668
16S	calibration		2	9	38,88720322
16S	calibration		2	10	39,07436752
16S	calibration		3	1
16S	calibration		3	2	39,61803818
16S	calibration		3	3
16S	calibration		3	4	41,81142044
16S	calibration		3	5
16S	calibration		3	6
16S	calibration		3	7	39,57513046
16S	calibration		3	8
16S	calibration		3	9	40,47479248
16S	calibration		3	10	43,18009949
16S	calibration		4	1
16S	calibration		4	2
16S	calibration		4	3
16S	calibration		4	4	45,74529266
16S	calibration		4	5
16S	calibration		4	6
16S	calibration		4	7
16S	calibration		4	8
16S	calibration		4	9
16S	calibration		4	10
16S	calibration		5	1
16S	calibration		5	2
16S	calibration		5	3
16S	calibration		5	4
16S	calibration		5	5
16S	calibration		5	6
16S	calibration		5	7
16S	calibration		5	8
16S	calibration		5	9
16S	calibration		5	10
16S	calibration		6	1
16S	calibration		6	2
16S	calibration		6	3
16S	calibration		6	4
16S	calibration		6	5
16S	calibration		6	6
16S	calibration		6	7
16S	calibration		6	8
16S	calibration		6	9
16S	calibration		6	10
16S	calibration		7	1
16S	calibration		7	2
16S	calibration		7	3
16S	calibration		7	4
16S	calibration		7	5
16S	calibration		7	6
16S	calibration		7	7
16S	calibration		7	8
16S	calibration		7	9
16S	calibration		7	10
16S	calibration		8	1
16S	calibration		8	2
16S	calibration		8	3
16S	calibration		8	4
16S	calibration		8	5
16S	calibration		8	6
16S	calibration		8	7
16S	calibration		8	8
16S	calibration		8	9
16S	calibration		8	10
COI	mesocosm	1	1	1		41
COI	mesocosm	1	1	2		41
COI	mesocosm	1	1	3		41
COI	mesocosm	1	1	4		41
COI	mesocosm	1	1	5		41
COI	mesocosm	1	1	6		41
COI	mesocosm	1	2	1		41
COI	mesocosm	1	2	2		41
COI	mesocosm	1	2	3		41
COI	mesocosm	1	2	4	32,53094864	41
COI	mesocosm	1	2	5		41
COI	mesocosm	1	2	6	31,89627075	41
COI	mesocosm	1	3	1	32,31164932	41
COI	mesocosm	1	3	2	31,79294014	41
COI	mesocosm	1	3	3	31,1350193	41
COI	mesocosm	1	3	4	31,11268997	41
COI	mesocosm	1	3	5	31,51925087	41
COI	mesocosm	1	3	6	30,85194016	41
COI	mesocosm	2	1	1	31,61213875	62
COI	mesocosm	2	1	2	32,10367203	62
COI	mesocosm	2	1	3	32,49199295	62
COI	mesocosm	2	1	4	31,57865334	62
COI	mesocosm	2	1	5	31,36889839	62
COI	mesocosm	2	1	6	31,36180687	62
COI	mesocosm	2	2	1	32,64693451	62
COI	mesocosm	2	2	2		62
COI	mesocosm	2	2	3		62
COI	mesocosm	2	2	4		62
COI	mesocosm	2	2	5		62
COI	mesocosm	2	2	6		62
COI	mesocosm	2	3	1	29,65364838	62
COI	mesocosm	2	3	2	30,20367622	62
COI	mesocosm	2	3	3	30,10803986	62
COI	mesocosm	2	3	4	31,44499779	62
COI	mesocosm	2	3	5	30,0478363	62
COI	mesocosm	2	3	6	30,09376335	62
COI	mesocosm	3	1	1		21
COI	mesocosm	3	1	2		21
COI	mesocosm	3	1	3		21
COI	mesocosm	3	1	4		21
COI	mesocosm	3	1	5		21
COI	mesocosm	3	1	6	34,77909851	21
COI	mesocosm	3	2	1		21
COI	mesocosm	3	2	2	32,0480423	21
COI	mesocosm	3	2	3	35,572155	21
COI	mesocosm	3	2	4	32,33713913	21
COI	mesocosm	3	2	5		21
COI	mesocosm	3	2	6	32,1812706	21
COI	mesocosm	3	3	1	32,2401123	21
COI	mesocosm	3	3	2	31,84667778	21
COI	mesocosm	3	3	3	31,7694397	21
COI	mesocosm	3	3	4	31,96695137	21
COI	mesocosm	3	3	5	31,79747009	21
COI	mesocosm	3	3	6	32,04740524	21
COI	mesocosm	4	1	1		2
COI	mesocosm	4	1	2		2
COI	mesocosm	4	1	3		2
COI	mesocosm	4	1	4		2
COI	mesocosm	4	1	5	37,86159515	2
COI	mesocosm	4	1	6	34,0465889	2
COI	mesocosm	4	2	1		2
COI	mesocosm	4	2	2		2
COI	mesocosm	4	2	3		2
COI	mesocosm	4	2	4	35,96917725	2
COI	mesocosm	4	2	5		2
COI	mesocosm	4	2	6	36,97232819	2
COI	mesocosm	4	3	1	35,57746887	2
COI	mesocosm	4	3	2	35,27695465	2
COI	mesocosm	4	3	3	35,22717667	2
COI	mesocosm	4	3	4		2
COI	mesocosm	4	3	5	35,65089417	2
COI	mesocosm	4	3	6	35,77656555	2
COI	mesocosm	5	1	1	30,44005966	24
COI	mesocosm	5	1	2	30,24152946	24
COI	mesocosm	5	1	3	30,72915077	24
COI	mesocosm	5	1	4	30,94079781	24
COI	mesocosm	5	1	5	31,71023369	24
COI	mesocosm	5	1	6	31,79733849	24
COI	mesocosm	5	2	1	30,89135361	24
COI	mesocosm	5	2	2	31,1600647	24
COI	mesocosm	5	2	3	31,19223022	24
COI	mesocosm	5	2	4	31,20141029	24
COI	mesocosm	5	2	5	30,95483971	24
COI	mesocosm	5	2	6	32,21600723	24
COI	mesocosm	5	3	1	31,76738739	24
COI	mesocosm	5	3	2	31,09940529	24
COI	mesocosm	5	3	3	31,1768322	24
COI	mesocosm	5	3	4	31,49261856	24
COI	mesocosm	5	3	5	31,48653603	24
COI	mesocosm	5	3	6	31,49593544	24
COI	mesocosm	6	1	1		17
COI	mesocosm	6	1	2		17
COI	mesocosm	6	1	3		17
COI	mesocosm	6	1	4	34,80475235	17
COI	mesocosm	6	1	5		17
COI	mesocosm	6	1	6		17
COI	mesocosm	6	2	1	33,74821091	17
COI	mesocosm	6	2	2		17
COI	mesocosm	6	2	3	33,05007935	17
COI	mesocosm	6	2	4	33,0093956	17
COI	mesocosm	6	2	5	33,8625946	17
COI	mesocosm	6	2	6	33,26654434	17
COI	mesocosm	6	3	1		17
COI	mesocosm	6	3	2		17
COI	mesocosm	6	3	3		17
COI	mesocosm	6	3	4		17
COI	mesocosm	6	3	5		17
COI	mesocosm	6	3	6		17
16S	mesocosm	1	1	1		41
16S	mesocosm	1	1	2		41
16S	mesocosm	1	1	3		41
16S	mesocosm	1	1	4		41
16S	mesocosm	1	1	5		41
16S	mesocosm	1	1	6		41
16S	mesocosm	1	2	1		41
16S	mesocosm	1	2	2		41
16S	mesocosm	1	2	3		41
16S	mesocosm	1	2	4		41
16S	mesocosm	1	2	5		41
16S	mesocosm	1	2	6		41
16S	mesocosm	1	3	1		41
16S	mesocosm	1	3	2		41
16S	mesocosm	1	3	3		41
16S	mesocosm	1	3	4		41
16S	mesocosm	1	3	5		41
16S	mesocosm	1	3	6		41
16S	mesocosm	2	1	1	33,70094681	62
16S	mesocosm	2	1	2	33,32137299	62
16S	mesocosm	2	1	3	33,49806213	62
16S	mesocosm	2	1	4	33,67981339	62
16S	mesocosm	2	1	5	33,77882004	62
16S	mesocosm	2	1	6	34,16358948	62
16S	mesocosm	2	2	1		62
16S	mesocosm	2	2	2		62
16S	mesocosm	2	2	3		62
16S	mesocosm	2	2	4		62
16S	mesocosm	2	2	5		62
16S	mesocosm	2	2	6		62
16S	mesocosm	2	3	1	34,43759155	62
16S	mesocosm	2	3	2	32,53540802	62
16S	mesocosm	2	3	3	33,17012024	62
16S	mesocosm	2	3	4	32,6876297	62
16S	mesocosm	2	3	5	32,74074554	62
16S	mesocosm	2	3	6	35,39772797	62
16S	mesocosm	3	1	1		21
16S	mesocosm	3	1	2		21
16S	mesocosm	3	1	3		21
16S	mesocosm	3	1	4		21
16S	mesocosm	3	1	5		21
16S	mesocosm	3	1	6		21
16S	mesocosm	3	2	1	38,06040192	21
16S	mesocosm	3	2	2		21
16S	mesocosm	3	2	3		21
16S	mesocosm	3	2	4		21
16S	mesocosm	3	2	5		21
16S	mesocosm	3	2	6		21
16S	mesocosm	3	3	1	35,31184769	21
16S	mesocosm	3	3	2	35,71100998	21
16S	mesocosm	3	3	3	36,54954529	21
16S	mesocosm	3	3	4	34,50504303	21
16S	mesocosm	3	3	5	38,17378616	21
16S	mesocosm	3	3	6	36,10390854	21
16S	mesocosm	4	1	1		2
16S	mesocosm	4	1	2		2
16S	mesocosm	4	1	3		2
16S	mesocosm	4	1	4		2
16S	mesocosm	4	1	5		2
16S	mesocosm	4	1	6		2
16S	mesocosm	4	2	1		2
16S	mesocosm	4	2	2		2
16S	mesocosm	4	2	3		2
16S	mesocosm	4	2	4		2
16S	mesocosm	4	2	5		2
16S	mesocosm	4	2	6		2
16S	mesocosm	4	3	1	37,03587341	2
16S	mesocosm	4	3	2	38,38238525	2
16S	mesocosm	4	3	3	36,73913956	2
16S	mesocosm	4	3	4	38,6969986	2
16S	mesocosm	4	3	5	37,98942184	2
16S	mesocosm	4	3	6	36,6121254	2
16S	mesocosm	5	1	1		24
16S	mesocosm	5	1	2		24
16S	mesocosm	5	1	3		24
16S	mesocosm	5	1	4		24
16S	mesocosm	5	1	5		24
16S	mesocosm	5	1	6		24
16S	mesocosm	5	2	1	36,2906456	24
16S	mesocosm	5	2	2	36,73789215	24
16S	mesocosm	5	2	3	33,9870491	24
16S	mesocosm	5	2	4	35,87718964	24
16S	mesocosm	5	2	5	34,36642075	24
16S	mesocosm	5	2	6		24
16S	mesocosm	5	3	1	34,42560959	24
16S	mesocosm	5	3	2	33,8729744	24
16S	mesocosm	5	3	3	33,2338028	24
16S	mesocosm	5	3	4	33,75702667	24
16S	mesocosm	5	3	5	33,92491913	24
16S	mesocosm	5	3	6	33,11828232	24
16S	mesocosm	6	1	1		17
16S	mesocosm	6	1	2		17
16S	mesocosm	6	1	3		17
16S	mesocosm	6	1	4		17
16S	mesocosm	6	1	5		17
16S	mesocosm	6	1	6		17
16S	mesocosm	6	2	1		17
16S	mesocosm	6	2	2		17
16S	mesocosm	6	2	3		17
16S	mesocosm	6	2	4		17
16S	mesocosm	6	2	5		17
16S	mesocosm	6	2	6		17
16S	mesocosm	6	3	1		17
16S	mesocosm	6	3	2		17
16S	mesocosm	6	3	3		17
16S	mesocosm	6	3	4		17
16S	mesocosm	6	3	5		17
16S	mesocosm	6	3	6		17
